# Supplementary material for: Changes in cognitive domains during three years in patients with Alzheimer's disease treated with donepezil
Source: BMC Neurol. 2009 Feb 10;9:7. doi: 10.1186/1471-2377-9-7 (PMC2666627; doi:10.1186/1471-2377-9-7)
Supplement: Additional file 1 — Cognitive Domains Syntax. An SPSS syntax file to be used for automatic calculation of cognitive domains. [file 1471-2377-9-7-S1.sps]

*** replacement of adas-cog 3 and 13 (based on step-wise linear regression analyses in a file with 1887 AD patients)

IF (MISSING(adas3)) predA3 = adas1 * 1.2 - mmse4 * 1.3 + 2.2 .
EXECUTE .

RECODE
  predA3
  (Lowest thru 0.4999=0)  (.5 thru 1.4999=1)  (1.5 thru 2.4999=2)  (2.5 thru 3.4999=3)  (3.5 thru
  4.4999=4)  (4.5 thru 5.4999=5)  (5.49991 thru 6.4999=6)  (6.5 thru 7.4999=7)  (7.5 thru
  8.4999=8)  (8.5 thru 9.4999=9)  (9.5 thru Highest=10)  INTO  adas3 .
EXECUTE .


IF (MISSING(adas13)) predA13 = adas12 * 0.77 + adas11 * 0.38 - 0.42 .
EXECUTE .

RECODE
  predA13
  (Lowest thru 0.4999=0)  (.5 thru 1.4999=1)  (1.5 thru 2.4999=2)  (2.5 thru 3.4999=3)  (3.5 thru
  4.4999=4)  (4.5 thru Highest=5)  INTO  adas13 .
EXECUTE .


*** z-values for mmse and adas-cog items (based on all 435 AD subjects at baseline)

COMPUTE zmmse1 = (mmse1-7.3908) / 2.1932 .
EXECUTE .

COMPUTE zmmse2 = (mmse2-2.8966) / 0.4139 .
EXECUTE .

COMPUTE zmmse3 = (mmse3-3.4667) / 1.7428 .
EXECUTE .

COMPUTE zmmse4 = (mmse4-0.5586) / 0.8971 .
EXECUTE .

COMPUTE zmmse5a = (mmse5a-1.9724) / 0.1775 .
EXECUTE .

COMPUTE zmmse5b = (mmse5b-0.7563) / 0.4298 .
EXECUTE .

COMPUTE zmmse5c = (mmse5c-2.6230) / 0.6585 .
EXECUTE .

COMPUTE zmmse5d = (mmse5d-0.9747) / 0.1572 .
EXECUTE .

COMPUTE zmmse5e = (mmse5e-0.8414) / 0.3657 .
EXECUTE .

COMPUTE zmmse5f = (mmse5f-0.5632) / 0.4966 .
EXECUTE .


COMPUTE zadas1 = (adas1-6.3619) / 1.6845 .
EXECUTE .

COMPUTE zadas2 = (adas2-0.6262) / 0.9823 .
EXECUTE .

COMPUTE zadas3 = (adas3-8.3143) / 2.0959 .
EXECUTE .

COMPUTE zadas4 = (adas4-0.7786) / 1.0663 .
EXECUTE .

COMPUTE zadas5 = (adas5-0.9548) / 0.8957 .
EXECUTE .

COMPUTE zadas6 = (adas6-0.6357) / 0.9786 .
EXECUTE .

COMPUTE zadas7 = (adas7-2.1762) / 1.9862 .
EXECUTE .

COMPUTE zadas8 = (adas8-5.6905) / 3.1607 .
EXECUTE .

COMPUTE zadas9 = (adas9-1.2738) / 1.4138 .
EXECUTE .

COMPUTE zadas10 = (adas10-0.5405) / 0.7942 .
EXECUTE .

COMPUTE zadas11 = (adas11-0.8762) / 0.9417 .
EXECUTE .

COMPUTE zadas12 = (adas12-0.8119) / 0.9271 .
EXECUTE .

COMPUTE zadas13 = (adas13-0.7286) / 1.0025 .
EXECUTE .


*** calculation of cognitive domains (z-transformed based on all 435 AD subjects at baseline)

COMPUTE domain1 = (- zadas2 - zadas4 * .5 - zadas6 * .5 - zadas10 - zadas11 - zadas12 - zadas13 + zmmse2 +
  zmmse5a + zmmse5b * .5 + zmmse5c * .5 + zmmse5d) /5.6007 .
VARIABLE LABELS domain1 'General domain' .
EXECUTE .

COMPUTE domain2 = (- zadas1 - zadas3 - zadas7 - zadas8 + zmmse1 + zmmse4) /4.4291 .
VARIABLE LABELS domain2 'Memory domain' .
EXECUTE .

COMPUTE domain3 = (- zadas4 * .5 - zadas5 - zadas6 * .5 + zmmse3 + zmmse5c * .5 + zmmse5e + zmmse5f) /3.5321 .
VARIABLE LABELS domain3 'Spatial domain' .
EXECUTE .
