# Supplementary material for: Changes in cognitive domains during three years in patients with Alzheimer's disease treated with donepezil
Source: BMC Neurol. 2009 Feb 10;9:7. doi: 10.1186/1471-2377-9-7 (PMC2666627; doi:10.1186/1471-2377-9-7)
Supplement: Additional file 3 — Cognitive Domains Instruction. A text file with instructions on how to use the syntax and template files. [file 1471-2377-9-7-S3.txt]

Follow the instructions below to compute Cognitive Domains 

1. Open the Cognitive Domains Template in SPSS.

2. Save the template with another name (recommended).

3. Enter or copy a unique subject ID and MMSE and ADAS-Cog item data 
into the SPSS file (be sure to match the item notation, v.i.). If data for the 
extended ADAS-Cog items 3 and 13 are missing, just leave the cells blank, they 
will be replaced automatically. (Missing values in any other items will result 
in missing values in the corresponding domains.) 

4. Open the Cognitive Domains Syntax.

5. In the run menu, press [all].

The following variables will appear after the items:
- If ADAS-Cog 3 / 13 were replaced: predA3 / 13
- z-values for all MMSE and ADAS-cog items
- Cognitive domain scores


Item Notation

mmse1 	Orientation		
mmse2	Registration		
mmse3	Attention			
mmse4	Recall			
mmse5a 	Naming			
mmse5b 	Repetition		
mmse5c 	Comprehension		
mmse5d 	Reading Ability	
mmse5e 	Writing Ability	
mmse5f 	Visual Construction	

adas1	Word recall task	
adas2	Naming			
adas3	Delayed word recall	(extended item)
adas4	Commands			
adas5	Constructional praxis 	
adas6	Ideational praxis	
adas7	Orientation		
adas8	Word recognition	
adas9 	Remembering test instr. (not included in any domain)	
adas10	Spoken language ability	
adas11	Word-finding difficulty	
adas12	Comprehension	
adas13	Concentration	(extended item)
